# Supplementary material for: A Novel Porous Butyryl Chitin–Animal Derived Hydroxyapatite Composite Scaffold for Cranial Bone Defect Repair
Source: Int J Mol Sci. 2023 May 10;24(10):8519. doi: 10.3390/ijms24108519 (PMC10217846; doi:10.3390/ijms24108519)
Supplement: Supplementary file 1 [file ijms-24-08519-s001.zip]

Archive with 1 entries (1 files):
- ijms-2377029-supplementary.pdf
